# Supplementary material for: The functional role of Nudt2 in human triple negative breast cancer
Source: Front Oncol. 2024 Apr 23;14:1364663. doi: 10.3389/fonc.2024.1364663 (PMC11075069; doi:10.3389/fonc.2024.1364663)
Supplement: Supplementary file 1 [file DataSheet_1.zip]

Archive with 11 entries (11 files):
- Helsinki forms/genetic permission .pdf
- Helsinki forms/PARP1217_012433314.pdf
- Helsinki forms/PARP1284_055414833.pdf
- Helsinki forms/PARP1315_031745003.pdf
- Helsinki forms/PARP1445_054373287.pdf
- Helsinki forms/PARP1491_031503899.pdf
- Helsinki forms/PARP1590_071600365.pdf
- Helsinki forms/PARP1643_024913451.pdf
- Helsinki forms/PARP277_051885275.pdf
- Helsinki forms/PARP467_029008992.pdf
- Helsinki forms/PARP71_080238520.pdf
